# Supplementary material for: Human Differentiated Adipocytes as Surrogate Mature Adipocytes for Adipocyte-Derived Extracellular Vesicle Analysis
Source: Cells. 2025 May 22;14(11):757. doi: 10.3390/cells14110757 (PMC12153563; doi:10.3390/cells14110757)
Supplement: Supplementary file 1 [file cells-14-00757-s001.zip]

Archive with 1 entries (1 files):
- cells-3595193-supplementary.pdf
